# Supplementary material for: Antioxidant and antiproliferative effect of a glycosaminoglycan extract from Rapana venosa marine snail
Source: PLoS One. 2024 Feb 15;19(2):e0297803. doi: 10.1371/journal.pone.0297803 (PMC10868805; doi:10.1371/journal.pone.0297803)
Supplement: S1 Raw data — (XLSX) [file pone.0297803.s003.xlsx]

## Sheet: Fig 1
Raw data of EDX analysis
	Element	Wt%	Wt% Sigma
	C	61.5	2.14
	N	12.13	2.98
	O	22.62	0.91
	Na	1.99	0.1
	Si	0.49	0.05
	S	0.93	0.09
	Cl	0	0
	Ca	0.35	0.07
	Total:	100
	Element	Wt%	Wt% Sigma
	C	65.32	1.62
	N	10.51	2.17
	O	20.74	0.6
	Na	1.75	0.07
	Si	0.45	0.03
	S	1.03	0.06
	Cl	0	0
	Ca	0.2	0.04
	Total:	100
	Element	Wt%	Wt% Sigma
	C	66.35	1.32
	N	14.15	1.68
	O	16.3	0.42
	Na	2	0.06
	Si	0.38	0.02
	S	0.65	0.04
	Cl	0	0
	Ca	0.15	0.02
	Total:	100
	Element	Wt%	Wt% Sigma
	C	60.7	0.96
	N	19.18	1.24
	O	17.81	0.36
	Na	1.35	0.04
	Si	0.22	0.02
	S	0.65	0.03
	Cl	0	0
	Ca	0.09	0.02
	Total:	100
	Element	Wt%	Wt% Sigma
	C	58.69	1.68
	N	13.58	2.39
	O	25.43	0.81
	Na	1.31	0.07
	Si	0.21	0.03
	S	0.65	0.06
	Cl	0.13	0.04
	Ca	0	0
	Total:	100
	Element	Wt%	Wt% Sigma
	C	58.81	1.27
	N	13.63	1.81
	O	23.44	0.58
	Na	2.9	0.08
	Si	0.4	0.03
	S	0.67	0.04
	Cl	0	0
	Ca	0.16	0.03
	Total:	100
	Element	Wt%	Wt% Sigma
	C	58.19	1.41
	N	13.81	2.02
	O	24.55	0.68
	Na	2.46	0.08
	Si	0.36	0.03
	S	0.63	0.05
	Cl	0	0
	Ca	0	0
	Total:	100
	Element	Wt%	Wt% Sigma
	C	64.93	1.89
	N	11.34	2.51
	O	18.36	0.66
	Na	2.84	0.11
	Si	0.95	0.05
	S	1.19	0.08
	Cl	0	0
	Ca	0.39	0.05
	Total:	100
	Element	Wt%	Wt% Sigma
	C	57.4	1.23
	N	17.54	1.7
	O	22.42	0.56
	Na	1.21	0.05
	Al	0.15	0.02
	Si	0.39	0.03
	S	0.79	0.04
	Cl	0	0
	Ca	0.09	0.03
	Total:	100
	Element	Wt%	Wt% Sigma
	C	52.21	1.61
	N	17.44	2.4
	O	27.76	0.94
	Na	1.52	0.08
	Si	0.17	0.04
	S	0.91	0.08
	Cl	0	0
	Ca	0	0
	Total:	100

## Sheet: Fig 4
Fig 4A - NCTC cells
SAMPLE	CONCENTRATION (mg/mL)	Absorbance (6 reads)
Control (C-)		0.626	0.624	0.602	0.61	0.562	0.572
GAG	0.05	0.714	0.66	0.653	0.636	0.623	0.622
	0.1	0.687	0.643	0.663	0.618	0.61	0.607
	0.25	0.643	0.608	0.676	0.603	0.621	0.615
	0.5	0.58	0.684	0.538	0.585	0.552	0.548
	1	0.517	0.528	0.585	0.534	0.501	0.583
GAG + HepIII	0.05	0.615	0.608	0.667	0.594	0.564	0.601
	0.1	0.639	0.633	0.577	0.557	0.554	0.583
	0.25	0.619	0.598	0.549	0.563	0.557	0.542
	0.5	0.534	0.537	0.56	0.524	0.54	0.569
	1	0.536	0.541	0.528	0.535	0.491	0.528
GAG + ChaseABC	0.05	0.614	0.616	0.653	0.58	0.635	0.575
	0.1	0.587	0.643	0.563	0.598	0.582	0.521
	0.25	0.543	0.608	0.576	0.567	0.562	0.549
	0.5	0.58	0.584	0.538	0.542	0.55	0.559
	1	0.517	0.528	0.585	0.531	0.519	0.539
H2O2 (C+)		0.06	0.058	0.049	0.053	0.048	0.044
Fig 4B - Hep2 cells
SAMPLE	CONCENTRATION (mg/mL)	Absorbance (6 reads)
Control (C-)		0.996	0.957	0.955	0.872	0.884	0.881
GAG	0.05	0.93	0.908	0.866	0.911	0.838	0.837
	0.1	0.952	0.882	0.862	0.827	0.833	0.827
	0.25	0.884	0.893	0.873	0.821	0.728	0.756
	0.5	0.844	0.884	0.827	0.708	0.766	0.785
	1	0.612	0.609	0.613	0.542	0.524	0.538
GAG + HepIII	0.05	0.989	0.951	0.91	0.879	0.898	0.855
	0.1	0.951	0.951	0.887	0.803	0.824	0.824
	0.25	0.895	0.848	0.865	0.754	0.764	0.819
	0.5	0.811	0.861	0.894	0.75	0.784	0.72
	1	0.639	0.663	0.637	0.526	0.561	0.577
GAG + ChaseABC	0.05	0.955	0.959	0.972	0.855	0.817	0.832
	0.1	0.927	0.983	0.964	0.818	0.824	0.837
	0.25	0.929	0.937	0.899	0.83	0.809	0.793
	0.5	0.897	0.904	0.913	0.793	0.781	0.783
	1	0.719	0.714	0.693	0.628	0.647	0.696
Curcumin (C+)		0.058	0.057	0.055	0.066	0.065	0.072

## Sheet: Fig 5
Live/Dead quantitative analysis (number of live cells)
	Control (C-)	GAG + ChaseABC					GAG					GAG + HepIII					Curcumin (C+)
		0.05	0.1	0.25	0.5	1	0.05	0.1	0.25	0.5	1	0.05	0.1	0.25	0.5	1
	916	915	793	750	703	600	876	793	759	710	362	1025	1042	902	767	504	99
	915	914	792	748	702	601	879	788	752	714	359	1023	1038	904	768	503	100
	909	913	795	747	704	598	881	796	754	719	360	1022	1041	906	763	505	101

## Sheet: Fig 6
Scratch assay - quantitative analysis (injured area expressed in number of pixels)
	0 h	Control (C-)	GAG		GAG + HepIII		GAG + ChaseABC
			0.5	1	0.5	1	0.5	1
		757990	777197	819488	736007	764018	785529	789421
		749934	752259	816534	706358	760247	769488	790128
		753401	716644	813355	691659	753177	765369	789131
	24 h	Control (C-)	GAG		GAG + HepIII		GAG + ChaseABC
			0.5	1	0.5	1	0.5	1
		326998	378938	471910	332424	472578	407453	480216
		307473	373873	444194	324925	473634	387822	466176
		296435	364718	415186	325080	470736	376148	455059
